# Supplementary material for: TET3- and OGT-Dependent Expression of Genes Involved in Epithelial-Mesenchymal Transition in Endometrial Cancer
Source: Int J Mol Sci. 2021 Dec 8;22(24):13239. doi: 10.3390/ijms222413239 (PMC8708691; doi:10.3390/ijms222413239)
Supplement: Supplementary file 1 [file ijms-22-13239-s001.zip]

Archive with 1 entries (1 files):
- ijms-1469382-supplementary.pdf
